# Supplementary material for: Deregulation of Astroglial TASK-1 K+ Channel Decreases the Responsiveness to Perampanel-Induced AMPA Receptor Inhibition in Chronic Epilepsy Rats
Source: Int J Mol Sci. 2023 Mar 13;24(6):5491. doi: 10.3390/ijms24065491 (PMC10049714; doi:10.3390/ijms24065491)
Supplement: Supplementary file 1 [file ijms-24-05491-s001.zip]

Archive with 1 entries (1 files):
- ijms-2259796-supplementary.pdf
